# Supplementary material for: Whole Blood Transcriptome Analysis in Congenital Anemia Patients
Source: Int J Mol Sci. 2024 Oct 31;25(21):11706. doi: 10.3390/ijms252111706 (PMC11546763; doi:10.3390/ijms252111706)
Supplement: Supplementary file 1 [file ijms-25-11706-s001.zip]

Archive with 1 entries (1 files):
- ijms-3262030-supplementary.pptx
